# Supplementary material for: Increasing Children’s physical Activity by Policy (CAP) in preschools within the Stockholm region: study protocol for a pragmatic cluster-randomized controlled trial
Source: Trials. 2022 Jul 19;23:577. doi: 10.1186/s13063-022-06513-4 (PMC9295109; doi:10.1186/s13063-022-06513-4)
Supplement: Supplementary file 2 — Additional file 2. [file 13063_2022_6513_MOESM2_ESM.txt]

This is a file of STATA programming codes, random_invatation_preschool in .txt format. 


*Random Selection of preschools

*Import dataset from Signe (communication to stockholm stad)
import excel "C:\Users\Dokument\100 Work\130 Preschool policy intervention\131 data insamling\Urval av förskolor\Antal barn per fsk 2008312.xlsx", sheet("Blad1") firstrow clear

*clean the dataset, to preschool_no, preschool_name, district_no, district_name, number_children_enlisted
*Split variable Förskola
split Förskola, parse("")
destring Förskola1, replace
rename Förskola1 förskol_nummer

gen förskol_namn = Förskola3 + Förskola4 + Förskola5

drop Förskola Förskola2 Förskola3 Förskola4 Förskola5
drop if missing(förskol_nummer)

gen stadsdel_nummer = 1 if förskol_nummer >= 80000 
replace stadsdel_nummer = 2 if förskol_nummer >= 90000 
replace stadsdel_nummer = 3 if förskol_nummer >= 100000 
replace stadsdel_nummer = 4 if förskol_nummer >= 120000
replace stadsdel_nummer = 5 if förskol_nummer >= 140000 | (förskol_nummer > 200000 & förskol_nummer < 210000)
replace stadsdel_nummer = 6 if förskol_nummer >= 150000 & förskol_nummer < 160000
replace stadsdel_nummer = 7 if förskol_nummer >= 180000 & förskol_nummer < 190000 
replace stadsdel_nummer = 8 if förskol_nummer >= 210000
replace stadsdel_nummer = 9 if förskol_nummer >= 240000
replace stadsdel_nummer = 10 if förskol_nummer >= 60000 & förskol_nummer < 70000
replace stadsdel_nummer = 11 if förskol_nummer >= 30000 & förskol_nummer < 40000
replace stadsdel_nummer = 12 if förskol_nummer >= 10000 & förskol_nummer < 30000
replace stadsdel_nummer = 13 if förskol_nummer >= 40000 & förskol_nummer < 50000

gen stadsdel_namn = "Kungsholmen" if stadsdel_nummer == 1 
replace stadsdel_namn = "Norrmalm" if stadsdel_nummer == 2 
replace stadsdel_namn = "Östermalm" if stadsdel_nummer == 3 
replace stadsdel_namn = "Södermalm" if stadsdel_nummer == 4
replace stadsdel_namn = "EÅV" if stadsdel_nummer == 5
replace stadsdel_namn = "Skarpnäck" if stadsdel_nummer == 6
replace stadsdel_namn = "Farsta" if stadsdel_nummer == 7
replace stadsdel_namn = "Hägersten-Alvsjö" if stadsdel_nummer == 8
replace stadsdel_namn = "Skärholmen" if stadsdel_nummer == 9
replace stadsdel_namn = "Bromma" if stadsdel_nummer == 10
replace stadsdel_namn = "Spånga-Tensta" if stadsdel_nummer == 11
replace stadsdel_namn = "Rinkeby-Kista" if stadsdel_nummer == 12
replace stadsdel_namn = "Hasselby-Vällingby" if stadsdel_nummer == 13


drop Stadsdel Förskola6
rename Antalbarn antal_barn
destring antal_barn, replace
order förskol_nummer förskol_namn stadsdel_nummer stadsdel_namn antal_barn


*see how many preschools in each distrcit  
table stadsdel_nummer
*see how many barn totally in each district 
bysort stadsdel_nummer: summarize antal_barn 
** select preschools with more than 60 children
keep if antal_barn >= 60 
** make visible total number of children per stadsdel 
bysort stadsdel_nummer: egen total_barn_per_stadsdel = total(antal_barn)


**randomly assign numbers
gen random = runiform()
gen random2 = stadsdel_nummer + random
sort random2
bys stadsdel_nummer: gen förskol_erbjuda_order = _n

drop random random2

**save! 

save "C:\Users\Dokument\100 Work\130 Preschool policy intervention\131 data insamling\Urval av förskolor\urval_förskolor.dta"
