# Supplementary material for: Increasing Children’s physical Activity by Policy (CAP) in preschools within the Stockholm region: study protocol for a pragmatic cluster-randomized controlled trial
Source: Trials. 2022 Jul 19;23:577. doi: 10.1186/s13063-022-06513-4 (PMC9295109; doi:10.1186/s13063-022-06513-4)
Supplement: Supplementary file 3 — Additional file 3. [file 13063_2022_6513_MOESM3_ESM.txt]

This is a R coding file about randomization_preschool in .txt format

setwd("C:/Users/Dokument/100 Work/130 Preschool policy intervention/136 Data")

#install.packages("randomizr")
#all the packages used 
library(foreign)
library(randomizr)
library(dplyr)


#read the dataset of preschool accepted invitation 
accepted_preschool <- read.csv2("Förskolan.csv")
#fix the problem that r cannot read swedish
names(accepted_preschool) <- c("förskol_nummer", "förskol_namn", "stadsdel_nummer", "stadsdel_namn")
#check problem fixed
#colnames(accepted_preschool)

#setseed for reproducibility 
set.seed(123)

#randomization
accepted_preschool$randomization <- block_ra(blocks = accepted_preschool$stadsdel_namn, conditions = c("A", "B") )
#check balance
table(accepted_preschool$randomization, accepted_preschool$stadsdel_namn)


#save 
write.csv2(accepted_preschool, "preschools_randomized.csv")
  
